# Supplementary material for: The Highly Leukotoxic JP2 Genotype of Aggregatibacter actinomycetemcomitans Is Present in the Population of the West African Island, Sal in Cape Verde: A Pilot Study
Source: Pathogens. 2022 May 13;11(5):577. doi: 10.3390/pathogens11050577 (PMC9145930; doi:10.3390/pathogens11050577)
Supplement: Supplementary file 1 [file pathogens-11-00577-s001.zip]

Archive with 1 entries (1 files):
- pathogens-1694892-supplementary.pdf
